# Supplementary material for: Signal-processing and adaptive prototissue formation in metabolic DNA protocells
Source: Nat Commun. 2022 Jul 8;13:3968. doi: 10.1038/s41467-022-31632-6 (PMC9270428; doi:10.1038/s41467-022-31632-6)
Supplement: Supplementary file 6 — Source Data [file 41467_2022_31632_MOESM6_ESM.xlsx]

## Sheet: Dz_Cat_Fig2c
	Subs-1 Catalysis_Figure 2c
	Time	No Dz (average)	Stdv	Dz in solution (average)	Stdv	Dz in PC	Stdv
	0	1	0	1	0	1	0
	20.002	0.98611	0.03426	0.99581	0.139386	1.04911	0.00215
	40.005	1.0049	0.03361	0.99258	0.157618	1.0309	0.001033
	60.011	1.01471	0.03361	0.98562	0.154244	1.02013	0.00315
	80.011	1.01797	0.03361	1.58036	0.0187	4.36626	0.00111
	100.011	1.02124	0.03361	2.14107	0.13062	4.96049	0.000234034
	120.011	1.01716	0.03409	2.37679	0.19451	5.34195	0.000381202
	140.011	1.01634	0.03409	2.57143	0.23921	5.61094	0.02045
	160.011	1.01552	0.03345	2.73393	0.25735	5.78571	0.03744
	180.011	1.01471	0.0328	2.89464	0.2721	5.94377	0.0428
	200.011	1.01552	0.03216	3.02584	0.28796	6.0152	0.03928
	220.011	1.01552	0.03086	3.09464	0.29761	6.11854	0.03622
	240.011	1.01634	0.03086	3.1875	0.292	6.20669	0.03239
	260.011	1.01471	0.03135	3.24464	0.29261	6.24012	0.021
	280.011	1.01307	0.03183	3.30893	0.28302	6.29635	0.00913
	300.011	1.01879	0.03118	3.35357	0.27231	6.34043	0.00242
	320.011	1.01634	0.03053	3.43929	0.26838	6.37842	0.00945
	340.011	1.01552	0.02989	3.47679	0.25823	6.46505	0.01717
	360.011	1.01961	0.02989	3.52679	0.24131	6.48328	0.02654
	380.011	1.01716	0.02795	3.57143	0.23909	6.50304	0.03652
	400.011	1.01879	0.02779	3.58571	0.22894	6.51368	0.04113
	420.011	1.02042	0.02779	3.60714	0.23293	6.53495	0.05287
	440.011	1.02614	0.02585	3.6125	0.24086	6.54559	0.05715
	460.011	1.02206	0.02568	3.64286	0.23864	6.56687	0.06584
	480.011	1.02369	0.02616	3.65714	0.24774	6.55927	0.06814
	500.011	1.01879	0.02423	3.67321	0.2489	6.53799	0.07621
	520.011	1.02614	0.02035	3.70714	0.24613	6.56839	0.08539
	540.011	1.02451	0.02035	3.71964	0.25522	6.58967	0.08708
	560.011	1.02696	0.01777	3.71964	0.26204	6.60334	0.09136
	580.011	1.03023	0.01648	3.74821	0.26942	6.58815	0.09794
	600.011	1.02614	0.01566	3.74107	0.26664	6.60638	0.09868
	620.011	1.02533	0.01421	3.75714	0.28195	6.62006	0.1039
	640.011	1.02614	0.01356	3.75536	0.2769	6.57143	0.10731
	660.011	1.02451	0.01356	3.76964	0.27978	6.58055	0.10663
	680.011	1.03023	0.01081	3.79107	0.28999	6.61246	0.11185
	700.011	1.02941	0.00888	3.79464	0.29287	6.60334	0.11532
	720.011	1.02614	0.00823	3.79821	0.29969	6.61094	0.11295
	740.011	1.03105	0.00871	3.79286	0.30257	6.62158	0.11661
	760.011	1.0335	0.00742	3.80021	0.31222	6.61398	0.11635
	780.011	1.03186	0.00402	3.80357	0.31566	6.59422	0.11729
	800.011	1.03268	0.00659	3.80357	0.32193	6.60182	0.11791
	820.011	1.02941	0.00707	3.82857	0.32536	6.58663	0.12267
	840.011	1.03186	0.00513	3.83929	0.33501	6.60182	0.11859
	860.011	1.03105	0.00255	3.80714	0.33562	6.57295	0.11852
	880.011	1.03268	0.00157	3.81607	0.34699	6.56079	0.11933
	900.011	1.03268	0.00139	3.83036	0.3476	6.55927	0.11988
	920.011	1.03268	0.00106	3.80714	0.35048	6.53647	0.12316
	940.011	1.03105	0.00152	3.81964	0.35786	6.52736	0.11881
	960.011	1.03268	0.0025	3.81786	0.35508	6.49088	0.12043
	980.011	1.03268	0.000892547	3.84286	0.36079	6.53191	0.12452
	1000.01	1.03268	0.0067	3.82321	0.36085	6.5228	0.12526
	1020.01	1.0335	0.00591	3.80893	0.36878	6.5076	0.12371
	1040.01	1.03186	0.00495	3.81607	0.37055	6.51064	0.12235
	1060.01	1.03105	0.00657	3.82679	0.37737	6.50912	0.12351
	1080.01	1.03186	0.00675	3.80893	0.38081	6.50304	0.12507
	1100.01	1.03186	0.00838	3.81429	0.38935	6.5152	0.12481
	1120.01	1.03268	0.01258	3.83571	0.38713	6.52584	0.12134
	1140.01	1.03186	0.0121	3.80714	0.39057	6.48936	0.12481
	1160.01	1.03268	0.01245	3.80179	0.39911	6.49544	0.12399
	1180.01	1.03186	0.01295	3.81071	0.39633	6.47264	0.12983
	1200.01	1.03105	0.01538	3.81786	0.39694	6.50912	0.12821
	1220.01	1.03186	0.01377	3.82143	0.40659	6.51064	0.12678
	1240.01	1.03186	0.01621	3.83036	0.40664	6.4848	0.13168
	1260.01	1.03023	0.01606	3.825	0.41346	6.48176	0.1295
	1280.01	1.03513	0.01753	3.82143	0.40731	6.46049	0.13019
	1300.01	1.0335	0.01336	3.8125	0.41185	6.47416	0.13488
	1320.01	1.0335	0.0145	3.8125	0.42999	6.45745	0.13135
	1340.01	1.0335	0.01919	3.81607	0.42272	6.44377	0.12992
	1360.01	1.03676	0.01841	3.80357	0.43065	6.43769	0.13271
	1380.01	1.0335	0.0173	3.81786	0.42732	6.45745	0.12892
	1400.01	1.03431	0.01781	3.82321	0.42682	6.45289	0.1353
	1420.01	1.03105	0.0117	3.81025	0.42854	6.40881	0.13394
	1440.01	1.03186	0.01076	3.78929	0.44385	6.37994	0.13375
	1460.01	1.03431	0.01207	3.79107	0.43542	6.39666	0.13362
	1480.01	1.03595	0.00695	3.79286	0.43491	6.40881	0.13728
	1500.01	1.03513	0.000541903	3.79464	0.43214	6.39514	0.13307
	1520.01	1.03186	0.00153	3.7875	0.44123	6.37994	0.13478
	1540.01	1.03023	0.01067	3.79286	0.43902	6.36474	0.13614
	1560.01	1.02941	0.01981	3.78214	0.45149	6.37994	0.13818
	1580.01	1.03268	0.0341	3.76607	0.43685	6.36626	0.13452
	1600.01	1.03186	0.05579	3.79107	0.44594	6.3769	0.13643
	1620.01	1.02859	0.0598	3.78036	0.44317	6.37082	0.13711
	1640.01	1.03023	0.06927	3.77679	0.44378	6.36474	0.13711
	1660.01	1.03023	0.07053	3.76607	0.44949	6.36322	0.1363
	1680.01	1.02941	0.08273	3.76607	0.45293	6.30699	0.13977
	1700.01	1.02941	0.07223	3.75536	0.44843	6.32371	0.1433
	1720.01	1.03023	0.0727	3.75	0.45304	6.30395	0.14392
	1740.01	1.02859	0.0775	3.74643	0.45869	6.31915	0.14019
	1760.01	1.02614	0.06925	3.74286	0.46157	6.28116	0.14502
	1780.01	1.02941	0.06632	3.76429	0.46501	6.28419	0.13938
	1800.01	1.03023	0.06758	3.73214	0.47239	6.25684	0.14414
	1820.01	1.02941	0.05919	3.75714	0.46961	6.30091	0.14061
	1840.01	1.02696	0.04998	3.75357	0.46573	6.27052	0.14265
	1860.01	1.02696	0.01978	3.7375	0.46745	6.2614	0.14407
	1880.01	1.02696	0.00105	3.74821	0.47089	6.27052	0.14177
	1900.01	1.02288	0.01801	3.74107	0.47205	6.24468	0.13866
	1920.01	1.02533	0.05127	3.72321	0.47266	6.2538	0.14232

## Sheet: Fig2i, j, k_Line Seg
	Figure 2i_Line-1_segment				Figure 2j_Line-2_segment				Figure 2k_Line-3_segment
	Distance	Atto488	Cy5		Distance	Atto488	Cy5		Distance	Atto488	Cy5
	0	0.33	0.86667		0	0	0.06667		0	0.3333	1.00422
	0.06013	0.33	1.68356		0.06013	0	0.06667		0.06013	0.9394	0.9019
	0.12025	0.33	1.1964		0.02025	0	0.06667		0.12025	0.8967	0.84698
	0.18038	0.33	2.06563		0.02804	0	0.06667		0.18038	0.0471	0.83947
	0.2405	0.33	1.34862		0.2405	0.1262	0.06667		0.2405	4.386	0.87936
	0.30063	0.33	1.81415		0.03006	0.0079	0.06667		0.30063	0.7251	0.90981
	0.36075	0.33	1.54007		0.03608	0	0.06667		0.36075	1.34	0.92766
	0.42088	0.33	1.73508		0.42088	0	0.06667		0.42088	1.0125	0.8107
	0.481	0.33	0.72512		0.481	0	0.06667		0.481	1.025	0.77465
	0.54113	0.33	0.1697		0.54113	0	0.06667		0.54113	1.5679	0.90915
	0.60125	0.33	-0.08569		0.60125	0.0487	0.06667		0.60125	2.5798	1.78257
	0.66138	0.33	0.06008		0.66138	0.0657	0.06667		0.66138	3.9207	4.88267
	0.7215	9.5103	0.67934		0.7215	0	0.06667		0.7215	12.0876	7.30767
	0.78163	11.7294	0.20939		0.78163	1.819e-12	0.06667		0.78163	23.3869	9.78369
	0.84175	17.7833	1.2036		0.84175	1.714	0.06667		0.84175	29.576	12.7308
	0.90188	27.2763	1.06716		0.90188	5.9763	0.06667		0.90188	31.9632	16.9181
	0.962	35.3822	-0.31427		0.962	10.7055	0.06667		0.962	31.5686	21.0212
	1.02213	36.0969	0.50327		1.02213	20.6252	0.06667		1.02213	25.3402	27.4631
	1.08225	33.8977	0.80055		1.08225	29.9803	1.925		1.08225	13.6897	35.5097
	1.14238	36.7855	0.12286		1.14238	33.5556	2.69953		1.14238	10.4527	47.4904
	1.2025	28.9878	0.76338		1.2025	31.2676	7.1422		1.2025	7.669	58.226
	1.26263	24.1549	0.71393		1.26263	17.6095	10.0263		1.26263	10.3081	67.0074
	1.32275	21.2879	0.7679		1.32275	12.2853	10.8591		1.32275	7.3732	72.9559
	1.38288	18.1115	1.27173		1.38288	7.1972	10.3493		1.38288	5.2533	73.3484
	1.443	14.1109	2.05063		1.443	6.4201	10.6719		1.443	4.9102	72.2549
	1.50313	14.527	2.098		1.50313	5.9362	12.6132		1.50313	7.1687	70.8403
	1.56325	11.9578	0.80024		1.56325	7.3333	12.3704		1.56325	8.5313	66.3482
	1.62338	11.9813	1.61047		1.62338	4.931	13.8383		1.62338	11.5863	64.9202
	1.6835	11.8827	0.70481		1.6835	3.38	12.2805		1.6835	5.8206	66.4614
	1.74363	11.4044	1.71114		1.74363	5.3445	14.4861		1.74363	7.6613	68.4892
	1.80375	10.1934	0.58843		1.80375	3.0572	14.0829		1.80375	8.4559	67.7632
	1.86388	11.2724	1.45518		1.86388	1.8041	14.4125		1.86388	4.2381	66.8508
	1.924	12.3387	0.52289		1.924	3.3511	12.8941		1.924	5.1466	71.3858
	1.98413	11.2304	0.71852		1.98413	4.211	11.1808		1.98413	5.9591	74.4331
	2.04425	10.7221	1.5132		2.04425	2.3176	11.4079		2.04425	5.8675	70.5063
	2.10438	10.6524	1.32461		2.10438	4.7022	11.9119		2.10438	4.5724	70.199
	2.1645	9.9182	0.73719		2.1645	3.2525	13.8488		2.1645	4.5929	67.8855
	2.22463	9.1512	0.78957		2.22463	2.2032	13.1155		2.22463	4.6234	68.3058
	2.28475	9.49	0.32954		2.28475	1.5832	11.9641		2.28475	4.6863	66.4637
	2.34488	10.776	0.33162		2.34488	4	11.5555		2.34488	5.2861	65.0759
	2.405	10.8368	0.97394		2.405	1.7094	12.057		2.405	4.2922	68.6448
	2.46513	10.1419	1.75375		2.46513	1.7022	11.3403		2.46513	5.4675	71.0669
	2.52525	10.9017	0.99094		2.52525	0.6252	16.238		2.52525	5.5644	70.0808
	2.58538	10.5	0.85657		2.58538	0.8836	14.213		2.58538	3.6667	69.5033
	2.6455	9.0439	0.32346		2.6455	2.7232	13.3903		2.6455	6.3768	66.4471
	2.70563	9.0033	0.12286		2.70563	0.5227	12.4865		2.70563	4.72	65.2749
	2.76575	9.8944	0.28013		2.76575	3.8337	12.0487		2.76575	5.0972	66.2987
	2.82588	10.4863	0.35893		2.82588	2.9303	14.0991		2.82588	3.9023	66.797
	2.886	9.0332	-0.11038		2.886	0.428	13.4701		2.886	4.5205	70.4333
	2.94613	9	0.65067		2.94613	3.0335	16.6987		2.94613	5.3638	75.2823
	3.00625	9.7005	0.06869		3.00625	3.689	13.1852		3.00625	4.1042	78.4236
	3.06638	11.1362	0.44579		3.06638	3.4063	14.3313		3.06638	5.645	77.3603
	3.1265	10.2621	0.8249		3.1265	2.7778	14.6667		3.1265	4.8493	71.5445
	3.18663	11.472	0.23972		3.18663	7.8133	13.4473		3.18663	3.9057	65.4654
	3.24675	11.4272	0.01267		3.24675	5.1953	14.2525		3.24675	4.55	68.218
	3.30688	11.7031	0.75144		3.30688	6.1144	12.7245		3.30688	3.912	72.1439
	3.367	9.4574	0.90758		3.367	5.4458	10.6136		3.367	4.5327	71.9748
	3.42713	11.1489	0.02736		3.42713	5.6351	10.7298		3.42713	4.5917	75.7463
	3.48725	12.186	1.16844		3.48725	11.0796	9.92633		3.48725	3.656	77.4339
	3.54738	12.7543	0.75362		3.54738	12.4793	8.8582		3.54738	3.92	73.9483
	3.6075	16.6521	0.09715		3.6075	20.7179	7.9566		3.6075	6.0501	65.0561
	3.66763	14.9371	-0.12429		3.66763	24.6371	8.7872		3.66763	5.0361	65.2815
	3.72775	19.4214	1.28006		3.72775	34.2972	5.0752		3.72775	5.2955	68.8846
	3.78788	22.164	1.0292		3.78788	33.5444	1.7298		3.78788	5.1817	71.9572
	3.848	28.0226	0.53469		3.848	20.8849	2.0243		3.848	6.3067	71.0113
	3.90813	35.6089	0.24765		3.90813	11.5556	0.06667		3.90813	5.9953	74.3065
	3.96825	36.254	0.82963		3.96825	3.9093	0.06667		3.96825	6.3398	76.0811
	4.02838	34.4782	2.35944		4.02838	0.0657	0.06667		4.02838	7.2025	74.8594
	4.0885	33.862	1.12504		4.0885	0.0513	0.06667		4.0885	6.2365	73.9575
	4.14863	24.636	0.99737		4.14863	0.071	0.06667		4.14863	7.7099	78.7205
	4.20875	17.3604	0.25595		4.20875	0	0.06667		4.20875	6.8125	74.6463
	4.26888	9.8169	1.52949		4.26888	0	0.06667		4.26888	7.7049	65.8953
	4.329	0.33	0.64904		4.329	0	0.06667		4.329	9.8599	53.026
	4.38913	0.33	0.01111		4.38913	0	0.06667		4.38913	16.1381	39.0189
	4.44925	0.33	1.02393		4.44925	0.8836	0.06667		4.44925	18.437	26.8462
	4.50938	0.33	1.97594		4.50938	0.6509	0.06667		4.50938	32.1947	18.1171
	4.5695	0.33	0.80405		4.5695	0	0.06667		4.5695	30.7386	13.8665
	4.62963	0.33	0.45926		4.62963	0	0.06667		4.62963	22.9621	13.4804
	4.68975	0.33	0.83208		4.68975	0	0.06667		4.68975	15.0269	10.4346
	4.74988	0.33	0.89384						4.74988	10.8048	8.07066
	4.81001	0.33	1.13018						4.81001	2.1496	5.11527
	4.87013	0.33	1.46997						4.87013	1.3137	2.33437
	4.93026	0.33	1.17762						4.93026	0.662	1.31104
	4.99038	0.33	0.36376						4.99038	0.1669	0.47017
	5.05051	0.33	0.76933						5.05051	1.424	0.29823
	5.11063	0.33	0.20235						5.11063	0.35	0.79522
	5.17076	0.33	1.07967						5.17076	0.256	1.96114

## Sheet: Fig3b, c_FRAP
		FRAP_Figure 3b_Atto488						FRAP_Figure 3c_Cy5
		time	ROI-1	ROI-2				time	ROI-3	ROI-4
		-0.4	0.99814					-0.4	1
		-0.2	1.00851					-0.2	0.99805
		0	0.35312	0.00404				0	0.58568+J5:J47J5J5:J302	0.01532
		0.2	0.35606	0.00299				0.2	0.66966	0.01907
		0.4	0.35375	0.00202				0.4	0.74951	0.02238
		0.6	0.35241	0.00254				0.6	0.7994	0.0249
		0.8	0.34532	0.00236				0.8	0.84464	0.02733
		1	0.34309	0.00184				1	0.87223	0.02847
		1.2	0.35966	0.00251				1.2	0.89988	0.0284
		1.4	0.34801	0.00209				1.4	0.91427	0.03074
		1.6	0.33645	0.00205				1.6	0.92867	0.03149
		1.8	0.34332	0.00238				1.8	0.93988	0.03481
		2	0.34129	0.00221				2	0.94264	0.0339
		2.2	0.34319	0.0019				2.2	0.95111	0.03552
		2.4	0.33653	0.00247				2.4	0.95589	0.03628
		2.6	0.33323	0.00195				2.6	0.95761	0.03664
		2.8	0.33893	0.00218				2.8	0.96393	0.03599
		3	0.32437	0.00368				3	0.96449	0.03788
		3.2	0.31512	0.00267				3.2	0.96784	0.04203
		3.4	0.31715	0.00254				3.4	0.9688	0.04376
		3.6	0.31594	0.00253				3.6	0.9696	0.04455
		3.8	0.31221	0.0036				3.8	0.97205	0.04689
		4	0.30975	0.00313				4	0.97228	0.04837
		4.2	0.30636	0.00467				4.2	0.97308	0.04976
		4.4	0.31263	0.00435				4.4	0.97434	0.05018
		4.6	0.29763	0.00549				4.6	0.97347	0.05276
		4.8	0.2956	0.0055				4.8	0.97547	0.05581
		5	0.29142	0.00425				5	0.97439	0.05947
		5.2	0.28793	0.00589				5.2	0.97484	0.05891
		5.4	0.28443	0.00653				5.4	0.97523	0.05593
		5.6	0.29633	0.00535				5.6	0.97512	0.05281
		5.8	0.29184	0.00804				5.8	0.9761	0.05717
		6	0.28799	0.00484				6	0.97423	0.05574
		6.2	0.29548	0.00636				6.2	0.97438	0.05728
		6.4	0.28912	0.00788				6.4	0.97577	0.05831
		6.6	0.29359	0.00515				6.6	0.97464	0.05514
		6.8	0.29629	0.00443				6.8	0.97533	0.05385
		7	0.28104	0.00451				7	0.97446	0.05418
		7.2	0.28931	0.00676				7.2	0.9744	0.05482
		7.4	0.28034	0.0075				7.4	0.9744	0.05733
		7.6	0.27974	0.00657				7.6	0.97475	0.05682
		7.8	0.2789	0.00584				7.8	0.97439	0.05735
		8	0.28044	0.00745				8	0.97368	0.05863
		8.2	0.28306	0.00722				8.2	0.97552	0.05726
		8.4	0.27776	0.0056				8.4	0.97342	0.05719
		8.6	0.27819	0.00516				8.6	0.97557	0.05877
		8.8	0.1395	0.00551				8.8	0.47614	0.01265
		9	0.14047	0.00457				9	0.56233	0.01696
		9.2	0.13326	0.00427				9.2	0.63021	0.02169
		9.4	0.13604	0.00508				9.4	0.68179	0.02392
		9.6	0.13241	0.00481				9.6	0.73154	0.02876
		9.8	0.13615	0.00403				9.8	0.76573	0.02845
		10	0.13105	0.00471				10	0.80235	0.02997
		10.2	0.13333	0.00373				10.2	0.82078	0.03342
		10.4	0.12765	0.00413				10.4	0.84363	0.03427
		10.6	0.12391	0.00437				10.6	0.85989	0.03415
		10.8	0.1235	0.00425				10.8	0.87214	0.03548
		11	0.12802	0.00445				11	0.88619	0.03878
		11.2	0.12697	0.00518				11.2	0.8934	0.03976
		11.4	0.12753	0.00355				11.4	0.90065	0.04024
		11.6	0.12504	0.00365				11.6	0.90963	0.0395
		11.8	0.12404	0.00512				11.8	0.91395	0.04405
		12	0.1233	0.00471				12	0.91553	0.04271
		12.2	0.12164	0.00332				12.2	0.92021	0.0437
		12.4	0.12291	0.00543				12.4	0.92508	0.04083
		12.6	0.11942	0.00419				12.6	0.92319	0.0464
		12.8	0.1193	0.00471				12.8	0.93033	0.04586
		13	0.11687	0.00422				13	0.93204	0.04596
		13.2	0.12066	0.00516				13.2	0.93046	0.04694
		13.4	0.11793	0.00428				13.4	0.9314	0.04416
		13.6	0.11796	0.00343				13.6	0.93226	0.0442
		13.8	0.1188	0.00444				13.8	0.93559	0.04368
		14	0.11534	0.00601				14	0.93614	0.0498
		14.2	0.11758	0.00502				14.2	0.93732	0.0458
		14.4	0.11402	0.00349				14.4	0.93798	0.04479
		14.6	0.11222	0.00578				14.6	0.93823	0.04247
		14.8	0.11463	0.00561				14.8	0.93751	0.04747
		15	0.11346	0.00429				15	0.93874	0.04624
		15.2	0.11402	0.00395				15.2	0.94187	0.04754
		15.4	0.11698	0.00381				15.4	0.93974	0.04512
		15.6	0.11186	0.00271				15.6	0.93968	0.04561
		15.8	0.11125	0.0039				15.8	0.94274	0.04611
		16	0.11019	0.00422				16	0.93922	0.0455
		16.2	0.11003	0.00396				16.2	0.94227	0.04772
		16.4	0.11444	0.00281				16.4	0.93871	0.04479
		16.6	0.11607	0.00312				16.6	0.93864	0.04667
		16.8	0.10803	0.00234				16.8	0.93989	0.04727
		17	0.11048	0.00407				17	0.94193	0.04663
		17.2	0.11122	0.00417				17.2	0.9414	0.0483
		17.4	0.11326	0.00541				17.4	0.94121	0.04764
		17.6	0.05985	0.00236				17.6	0.43248	0.01153
		17.8	0.05821	0.0022				17.8	0.50646	0.01359
		18	0.05904	0.00339				18	0.56967	0.01784
		18.2	0.05722	0.00402				18.2	0.62472	0.01947
		18.4	0.05527	0.00353				18.4	0.66518	0.02274
		18.6	0.05421	0.0028				18.6	0.69849	0.0231
		18.8	0.05502	0.00294				18.8	0.7324	0.02814
		19	0.05376	0.00327				19	0.75592	0.02804
		19.2	0.05159	0.00276				19.2	0.77649	0.02926
		19.4	0.05302	0.0035				19.4	0.79164	0.03141
		19.6	0.05321	0.00375				19.6	0.8061	0.03258
		19.8	0.0539	0.00347				19.8	0.82431	0.03331
		20	0.05173	0.0038				20	0.83216	0.03393
		20.2	0.05087	0.00259				20.2	0.84223	0.03321
		20.4	0.05321	0.00308				20.4	0.85023	0.03511
		20.6	0.0491	0.00285				20.6	0.85879	0.03521
		20.8	0.05145	0.00264				20.8	0.86386	0.03425
		21	0.05224	0.00258				21	0.86914	0.03541
		21.2	0.05119	0.0023				21.2	0.86771	0.03714
		21.4	0.05068	0.00292				21.4	0.8752	0.0365
		21.6	0.04992	0.0029				21.6	0.87306	0.0405
		21.8	0.04913	0.00324				21.8	0.87659	0.03989
		22	0.05064	0.00258				22	0.88023	0.0383
		22.2	0.05118	0.0031				22.2	0.88258	0.04237
		22.4	0.05074	0.0031				22.4	0.88262	0.04275
		22.6	0.04831	0.00295				22.6	0.88827	0.04224
		22.8	0.04823	0.00403				22.8	0.88679	0.04488
		23	0.04612	0.00418				23	0.88767	0.04418
		23.2	0.04732	0.00264				23.2	0.88775	0.04522
		23.4	0.04758	0.00286				23.4	0.89023	0.04437
		23.6	0.04828	0.00417				23.6	0.8936	0.04461
		23.8	0.04624	0.00364				23.8	0.891	0.04535
		24	0.0458	0.00358				24	0.89441	0.04561
		24.2	0.04678	0.00401				24.2	0.89214	0.0446
		24.4	0.04789	0.00445				24.4	0.89544	0.0427
		24.6	0.04531	0.00313				24.6	0.89004	0.04436
		24.8	0.04706	0.0041				24.8	0.88811	0.04319
		25	0.04553	0.00371				25	0.89395	0.04448
		25.2	0.04726	0.00312				25.2	0.8896	0.04479
		25.4	0.04633	0.00337				25.4	0.89528	0.04342
		25.6	0.04567	0.00348				25.6	0.88895	0.04461
		25.8	0.04769	0.00268				25.8	0.89529	0.04244
		26	0.04607	0.00348				26	0.89426	0.04107
		26.2	0.04484	0.00277				26.2	0.89361	0.04283
		26.4	0.02523	0.00209				26.4	0.39889	0.01025
		26.6	0.02486	0.00274				26.6	0.47111	0.0131
		26.8	0.02416	0.00202				26.8	0.53652	0.01554
		27	0.02439	0.00175				27	0.57515	0.0176
		27.2	0.02518	0.0019				27.2	0.61314	0.01834
		27.4	0.02482	0.00195				27.4	0.64863	0.02079
		27.6	0.02446	0.00166				27.6	0.67138	0.02251
		27.8	0.02481	0.0017				27.8	0.69725	0.02473
		28	0.0252	0.00188				28	0.71782	0.02427
		28.2	0.02553	0.00178				28.2	0.73081	0.02775
		28.4	0.0232	0.00173				28.4	0.74417	0.02703
		28.6	0.02418	0.00189				28.6	0.75948	0.02705
		28.8	0.02326	0.00206				28.8	0.77138	0.02945
		29	0.02406	0.00177				29	0.77666	0.0293
		29.2	0.02517	0.00133				29.2	0.782	0.02846
		29.4	0.02485	0.00212				29.4	0.79083	0.02833
		29.6	0.02535	0.0016				29.6	0.79466	0.02911
		29.8	0.02365	0.00131				29.8	0.80013	0.03019
		30	0.02435	0.00137				30	0.79989	0.03176
		30.2	0.02441	0.0014				30.2	0.80031	0.03104
		30.4	0.02444	0.00146				30.4	0.80404	0.02815
		30.6	0.02448	0.000972404				30.6	0.80777	0.02923
		30.8	0.02594	0.000852723				30.8	0.80576	0.03122
		31	0.02461	0.000972404				31	0.81209	0.02996
		31.2	0.02642	0.00101				31.2	0.81223	0.03142
		31.4	0.02738	0.0011				31.4	0.81095	0.02977
		31.6	0.02672	0.00104				31.6	0.81687	0.02767
		31.8	0.02461	0.000754649				31.8	0.81826	0.02916
		32	0.02658	0.000806181				32	0.8153	0.0296
		32.2	0.02612	0.00109				32.2	0.81763	0.02883
		32.4	0.02495	0.00117				32.4	0.82351	0.03116
		32.6	0.02635	0.00101				32.6	0.81747	0.02837
		32.8	0.02482	0.000704787				32.8	0.81828	0.02757
		33	0.02645	0.000821149				33	0.82437	0.02835
		33.2	0.02459	0.000709777				33.2	0.82214	0.02849
		33.4	0.02372	0.000792883				33.4	0.82465	0.02842
		33.6	0.02477	0.000718085				33.6	0.82602	0.02997
		33.8	0.02515	0.00109				33.8	0.82361	0.03181
		34	0.02624	0.00087267				34	0.82352	0.03231
		34.2	0.02482	0.000370681				34.2	0.82593	0.02968
		34.4	0.02646	0.000917553				34.4	0.82211	0.02711
		34.6	0.02737	0.000884309				34.6	0.81878	0.02893
		34.8	0.02697	0.000588426				34.8	0.82525	0.0279
		35	0.02672	0.000718085				35	0.82089	0.02945
		35.2	0.01442	0.000613362				35.2	0.36116	0.00811
		35.4	0.01344	0.000772936				35.4	0.42782	0.00988
		35.6	0.01419	0.000693149				35.6	0.47813	0.01291
		35.8	0.01372	0.000776266				35.8	0.51916	0.01511
		36	0.01381	0.000540223				36	0.55761	0.01507
		36.2	0.01373	0.000628319				36.2	0.58572	0.01898
		36.4	0.01314	0.00068816				36.4	0.61449	0.0179
		36.6	0.01352	0.000593415				36.6	0.62708	0.0182
		36.8	0.01327	0.000834436				36.8	0.64814	0.01973
		37	0.01224	0.000681511				37	0.66817	0.01977
		37.2	0.01303	0.000802862				37.2	0.67115	0.02012
		37.4	0.01229	0.000601723				37.4	0.67703	0.02119
		37.6	0.01217	0.000639957				37.6	0.69443	0.022
		37.8	0.01306	0.000615032				37.8	0.6967	0.02156
		38	0.01196	0.000493681				38	0.70591	0.02054
		38.2	0.01172	0.000526926				38.2	0.71019	0.02253
		38.4	0.01291	0.000440489				38.4	0.71245	0.02247
		38.6	0.01244	0.000681511				38.6	0.72275	0.02529
		38.8	0.01242	0.000708117				38.8	0.72675	0.02412
		39	0.01254	0.000644947				39	0.7346	0.024
		39.2	0.01203	0.000648277				39.2	0.73218	0.02516
		39.4	0.01245	0.000615032				39.4	0.73414	0.02486
		39.6	0.01227	0.000531915				39.6	0.73821	0.02513
		39.8	0.0116	0.000734713				39.8	0.73813	0.02657
		40	0.01278	0.000699798				40	0.74859	0.02594
		40.2	0.01187	0.000794553				40.2	0.74588	0.02473
		40.4	0.0121	0.000944149				40.4	0.74993	0.02491
		40.6	0.01079	0.000620011				40.6	0.7484	0.02565
		40.8	0.01133	0.000618351				40.8	0.74809	0.02648
		41	0.0122	0.000683181				41	0.748	0.02603
		41.2	0.01193	0.000857713				41.2	0.74713	0.02559
		41.4	0.01261	0.000595074				41.4	0.75347	0.02722
		41.6	0.01239	0.00044216				41.6	0.75268	0.02669
		41.8	0.01224	0.000728064				41.8	0.75379	0.02462
		42	0.01171	0.0005635				42	0.74859	0.02614
		42.2	0.01138	0.000598404				42.2	0.75893	0.02551
		42.4	0.01172	0.000422202				42.4	0.75302	0.02614
		42.6	0.01242	0.00056184				42.6	0.75445	0.0249
		42.8	0.0124	0.000634968				42.8	0.75154	0.02582
		43	0.01241	0.00056017				43	0.7482	0.0273
		43.2	0.01195	0.000540223				43.2	0.75061	0.02788
		43.4	0.01169	0.000744681				43.4	0.75343	0.02714
		43.6	0.0113	0.000548532				43.6	0.74507	0.02645
		43.8	0.01105	0.000656585				43.8	0.74936	0.02674
		44	0.00691	0.000325798				44	0.32645	0.00685
		44.2	0.00615	0.000704787				44.2	0.38779	0.00871
		44.4	0.00643	0.000606713				44.4	0.43031	0.01044
		44.6	0.00628	0.000654926				44.6	0.47161	0.01093
		44.8	0.00643	0.000540223				44.8	0.49677	0.01245
		45	0.00626	0.000412234				45	0.52595	0.01447
		45.2	0.00609	0.000259309				45.2	0.54092	0.01459
		45.4	0.00621	0.000430521				45.4	0.56064	0.01646
		45.6	0.00605	0.000573468				45.6	0.5777	0.0163
		45.8	0.00555	0.000430521				45.8	0.59226	0.01715
		46	0.00566	0.000354053				46	0.59502	0.0171
		46.2	0.00595	0.000403926				46.2	0.61058	0.01735
		46.4	0.00612	0.00037566				46.4	0.61603	0.01824
		46.6	0.00621	0.000470415				46.6	0.62867	0.01861
		46.8	0.00614	0.000412234				46.8	0.62273	0.01882
		47	0.00657	0.000339096				47	0.63557	0.019
		47.2	0.00678	0.000387298				47.2	0.63324	0.01797
		47.4	0.00622	0.00031084				47.4	0.64073	0.01976
		47.6	0.0064	0.000380649				47.6	0.64406	0.01945
		47.8	0.00608	0.000284245				47.8	0.64793	0.01784
		48	0.00609	0.000270947				48	0.65016	0.0196
		48.2	0.00619	0.000440489				48.2	0.64831	0.01976
		48.4	0.00599	0.000329128				48.4	0.64843	0.0197
		48.6	0.00583	0.000430521				48.6	0.65669	0.02082
		48.8	0.00587	0.000334106				48.8	0.65784	0.02114
		49	0.00632	0.000408915				49	0.65059	0.01904
		49.2	0.00622	0.000334106				49.2	0.64865	0.02006
		49.4	0.00648	0.000307511				49.4	0.65613	0.02007
		49.6	0.0065	0.000251				49.6	0.65877	0.02082
		49.8	0.00616	0.000305851				49.8	0.66868	0.01996
		50	0.00632	0.000294213				50	0.66242	0.02043
		50.2	0.00632	0.000367351				50.2	0.66026	0.01965
		50.4	0.00534	0.000302532				50.4	0.6583	0.02021
		50.6	0.00592	0.000408915				50.6	0.65711	0.01907
		50.8	0.00596	0.000335766				50.8	0.65477	0.0216
		51	0.00669	0.000395617				51	0.65791	0.01882
		51.2	0.00671	0.000242691				51.2	0.65947	0.01986
		51.4	0.00659	0.00043883				51.4	0.65844	0.02102
		51.6	0.00599	0.000217755				51.6	0.66218	0.02026
		51.8	0.00615	0.000307511				51.8	0.65061	0.01852
		52	0.00693	0.000217755				52	0.65121	0.0212
		52.2	0.00624	0.000315819				52.2	0.66008	0.02035
		52.4	0.00624	0.000134638				52.4	0.65223	0.0208
		52.6	0.00631	0.000319149				52.6	0.66291	0.02014
		52.8	0.00333	0.000274266				52.8	0.28546	0.00524
		53	0.00334	0.000182851				53	0.33375	0.00667
		53.2	0.00319	0.000234372				53.2	0.37639	0.00778
		53.4	0.00325	0.000262638				53.4	0.40899	0.0088
		53.6	0.00326	0.000320809				53.6	0.4251	0.00995
		53.8	0.0037	0.000219415				53.8	0.44897	0.00993
		54	0.00325	0.000287564				54	0.46386	0.01144
		54.2	0.00331	8.9766e-05				54.2	0.47556	0.01237
		54.4	0.00339	0.000355723				54.4	0.48647	0.01272
		54.6	0.00333	0.000174532				54.6	0.49812	0.01286
		54.8	0.00347	0.000181181				54.8	0.49958	0.01255
		55	0.00336	0.000239362				55	0.506	0.0138
		55.2	0.00355	0.000262638				55.2	0.50548	0.01364
		55.4	0.00327	0.000227723				55.4	0.51685	0.01394
		55.6	0.00356	0.000340755				55.6	0.51055	0.01442
		55.8	0.00338	0.000221074				55.8	0.51852	0.01346
		56	0.00369	0.000149596				56	0.51484	0.01517
		56.2	0.00345	0.000239362				56.2	0.5113	0.01448
		56.4	0.00345	0.000280915				56.4	0.5201	0.01402
		56.6	0.00348	0.000169543				56.6	0.5242	0.01431
		56.8	0.0034	9.9734e-05				56.8	0.52361	0.01483
		57	0.00327	0.000134638				57	0.52993	0.01578
		57.2	0.00338	0.00018783				57.2	0.53746	0.01423
		57.4	0.00329	0.000149596				57.4	0.54605	0.01558
		57.6	0.00348	0.000184511				57.6	0.54209	0.01589
		57.8	0.00352	0.000227723				57.8	0.54261	0.01556
		58	0.00395	0.00024934				58	0.52023	0.01631
		58.2	0.00343	0.000279255				58.2	0.5323	0.0165
		58.4	0.00348	0.000207777				58.4	0.54048	0.01546
		58.6	0.00378	0.000127989				58.6	0.531	0.01565
		58.8	0.00371	0.000134638				58.8	0.54913	0.01587
		59	0.00352	0.000149596				59	0.55586	0.01557
		59.2	0.00355	0.00019116				59.2	0.55038	0.01684
		59.4	0.00365	0.000354053				59.4	0.56334	0.01579
		59.6	0.00351	0.00024767				59.6	0.55688	0.01658
		59.8	0.00321	0.000207777				59.8	0.56311	0.01702
		60	0.00332	0.000251				60	0.55388	0.01648
		60.2	0.00319	0.000127989				60.2	0.56251	0.01527
		60.4	0.00343	0.000157915				60.4	0.56653	0.01628
		60.6	0.00345	0.000209436				60.6	0.56246	0.01643
		60.8	0.00338	0.000284245				60.8	0.56495	0.01654
		61	0.00323	0.000272606				61	0.56261	0.01621
		61.2	0.00342	0.000147936				61.2	0.5476	0.0154

## Sheet: Fig3g, h, j_Line Seg
	Figure 3g_Line-1_segment				Figure 3h_Line-1_segment				Figure 3j_Line-3_segment
	Distance	Cy5	Atto488		Distance	Cy5	Atto488			Atto488	Cy3	Cy5
	0	1.23208	0.67133		0	1.32002	0.78848		0	0	5.8667	0.36667
	0.01502	0.85698	0.94137		0.03005	1.33942	0.1336		0.02969	0	7.2667	0.36667
	0.03004	0.53957	1.12088		0.0601	1.34781	-0.3162		0.05938	0	8.3333	0.13333
	0.04506	0.27985	1.20985		0.09014	1.3452	-0.56091		0.08906	0	7	0.13333
	0.06008	0.07783	1.20828		0.12019	1.33158	-0.60053		0.11875	0	6.8667	0.16667
	0.0751	-0.0665	1.11619		0.15024	1.30696	-0.43506		0.14844	0	7.6	0.23333
	0.09012	-0.15315	0.6789		0.18029	1.27133	-0.0645		0.17813	0	8.1333	0.13333
	0.10514	-0.0409	0.11391		0.21033	0.97217	0.71863		0.20782	0	7.3333	0.23333
	0.12016	-0.0695	-0.39867		0.24038	0.62041	1.80798		0.23751	0	7.8	0.26667
	0.13518	0.10344	-0.08335		0.27043	0.71485	2.57671		0.26719	0	9.5333	0.3
	0.1502	0.12496	0		0.30048	1.09171	3.12691		0.29688	0.1667	9.2667	0.3
	0.16522	0.49591	0		0.33053	1.53107	3.51545		0.32657	1.6667	8.5333	0.4
	0.18024	0.87826	0		0.36057	1.72929	3.60268		0.35626	0.6	10	0.33333
	0.19526	0.95521	-0.01895		0.39062	1.9328	3.34044		0.38595	1.1333	9.9333	0.66667
	0.21028	0.9912	-0.1252		0.42067	2.06532	2.6652		0.41564	2.2333	13.3333	0.73333
	0.2253	1.41909	-0.05701		0.45072	1.99873	1.81208		0.44532	2.8333	15.8	0.73333
	0.24032	1.93584	0.22329		0.48077	1.75753	0.84443		0.47501	3.8333	17.6667	1.13333
	0.25534	2.55369	0.43095		0.51081	1.70351	0.14891		0.5047	9.5667	16.8667	1.26667
	0.27036	2.53184	0.48666		0.54086	1.1518	0.676		0.53439	10.9	19.6667	1.33333
	0.28538	2.11048	0.53105		0.57091	0.83517	0.94584		0.56408	25.9333	25.4667	1.9
	0.30041	2.89695	0.7442		0.60096	0.80896	2.30955		0.59377	26.5667	30.7333	2.36667
	0.31543	3.40257	0.8249		0.631	0.99925	5.07015		0.62345	42.5667	37.9333	2.83333
	0.33045	3.95813	0.33772		0.66105	1.66636	6.61335		0.65314	51.8	44.5333	3.36667
	0.34547	4.9255	0.20617		0.6911	2.11962	8.63791		0.68283	57	49.2	4.1
	0.36049	6.03739	0.65231		0.72115	2.80784	10.3489		0.71252	56.2333	51.8667	3.63333
	0.37551	6.02071	1.93017		0.7512	3.40037	14.526		0.74221	52.3667	62	4.46667
	0.39053	6.44767	2.81332		0.78124	4.24989	15.6825		0.7719	50.8333	57.7333	4.6
	0.40555	7.7684	2.90939		0.81129	5.18075	19.0031		0.80158	47.9	59.4	5.33333
	0.42057	8.33828	2.42782		0.84134	5.54454	24.5964		0.83127	41.7	68.6	5.8
	0.43559	8.70987	2.15001		0.87139	6.62789	34.3053		0.86096	36.2	68	6.03333
	0.45061	8.97422	3.58129		0.90144	9.30603	44.1529		0.89065	29.6667	70.3333	6.5
	0.46563	8.7236	5.68848		0.93148	12.9327	48.4475		0.92034	20.8667	67.8667	5.9
	0.48065	10.1346	8.10257		0.96153	15.9079	50.7991		0.95002	15.2667	68.5333	6.6
	0.49567	11.4656	13.4703		0.99158	17.8164	51.5048		0.97971	13.7667	72.8667	7
	0.51069	12.7801	19.7022		1.02163	19.8161	48.1849		1.0094	10.1333	68.8	6.63333
	0.52571	14.1037	26.9841		1.05167	20.8331	44.4231		1.03909	11.6	67.2	6.3
	0.54073	15.7539	32.2497		1.08172	20.3539	38.7752		1.06878	6	62	6.96667
	0.55575	16.8711	36.2759		1.11177	20.1417	33.4542		1.09847	5.4667	68.2	7.13333
	0.57077	18.8044	40.5025		1.14182	21.2173	24.783		1.12815	7.5	74.0667	6.53333
	0.58579	19.3096	42.0912		1.17187	21.2569	19.1578		1.15784	7.7667	67.2	6.8
	0.60081	20.4506	45.3498		1.20191	21.3573	16.7492		1.18753	5.0333	61.8	7.2
	0.61583	23.7215	47.9229		1.23196	23.1309	17.2796		1.21722	4.5	65.3333	7.23333
	0.63085	27.1565	49.4003		1.26201	25.5832	15.6337		1.24691	3.6	71.4	7.06667
	0.64587	28.8714	51.7804		1.29206	26.8303	12.0936		1.2766	6.3333	74.7333	7.23333
	0.66089	32.869	53.1221		1.32211	28.9057	8.50122		1.30628	4.5333	78.6	7.4
	0.67591	35.9063	55.442		1.35215	31.131	7.53641		1.33597	2.7667	73.4667	8
	0.69093	38.4749	55.1954		1.3822	32.0218	7.73577		1.36566	1.8	66.4	7.6
	0.70595	40.2871	53.248		1.41225	31.2395	8.48677		1.39535	1.5667	68.0667	7.76667
	0.72097	41.7535	50.3811		1.4423	30.9461	9.46936		1.42504	1.5667	68.4667	7.63333
	0.73599	42.7874	45.1712		1.47234	31.7396	11.4491		1.45473	4.2333	65.5333	7.63333
	0.75101	41.5653	42.698		1.50239	32.0045	11.7469		1.48441	2.7667	67.8667	7.63333
	0.76603	40.3887	39.4794		1.53244	32.268	11.8919		1.5141	2.2	78.6	8.03333
	0.78105	46.0505	36.3497		1.56249	32.1869	11.8446		1.54379	1.5667	73.9333	8.43333
	0.79607	56.9846	34.4344		1.59254	32.6454	11.6322		1.57348	0.8333	69.2667	8.63333
	0.81109	65.2076	33.3811		1.62258	32.4334	11.4561		1.60317	3.4333	77.6	7.76667
	0.82611	75.0982	31.9251		1.65263	32.5293	11.0143		1.63285	3.0333	85.0667	8.1
	0.84113	87.9372	29.19		1.68268	34.5165	11.19		1.66254	1.5667	78.6667	8.73333
	0.85615	97.4302	25.7208		1.71273	36.406	12.4058		1.69223	1.9	77.2	8.76667
	0.87117	103.978	21.5918		1.74278	34.7298	12.2304		1.72192	1.4	70.4667	8.4
	0.8862	107.922	19.6102		1.77282	35.2787	11.1014		1.75161	1.5667	73.0667	7.73333
	0.90122	110.216	22.6068		1.80287	36.6611	11.5382		1.7813	1.3667	73.9333	7.4
	0.91624	107.162	24.0311		1.83292	35.7745	11.8683		1.81098	2.1333	81.1333	8.46667
	0.93126	104.79	24.2969		1.86297	34.4085	10.4293		1.84067	3.7333	72.0667	8.83333
	0.94628	103.591	24.9901		1.89301	33.8113	9.12611		1.87036	4.1	68.8667	8.2
	0.9613	105.979	25.559		1.92306	32.5063	6.54654		1.90005	1.2	69.0667	8.4
	0.97632	109.197	23.6313		1.95311	31.5129	5.26826		1.92974	2.2667	71.5333	8.33333
	0.99134	110.956	20.8387		1.98316	30.2277	4.79087		1.95943	1.7667	67.8667	8.43333
	1.00636	115.543	17.5699		2.01321	29.2227	4.07624		1.98911	2.0333	87	8.23333
	1.02138	120.074	13.7186		2.04325	29.297	4.42926		2.0188	0.8333	83.6667	8.26667
	1.0364	120.881	12.3298		2.0733	30.2722	3.91545		2.04849	0.3	72.3333	7.8
	1.05142	120.894	14.0393		2.10335	31.0932	2.54149		2.07818	1.9333	71.3333	7.9
	1.06644	122.321	12.7944		2.1334	34.0082	2.76869		2.10787	0.5	70.0667	8.3
	1.08146	122.701	10.5738		2.16344	35.3241	4.92674		2.13756	2	78.9333	8.06667
	1.09648	120.26	9.91348		2.19349	35.2045	6.35249		2.16724	1.8667	78.7333	8.36667
	1.1115	124.971	9.86448		2.22354	36.3239	7.56113		2.19693	1.8	78.3333	8.7
	1.12652	126.148	8.422		2.25359	36.6289	8.57127		2.22662	1.3667	77.0667	8.33333
	1.14154	127.451	6.53319		2.28364	37.0555	9.67195		2.25631	0.8667	70.0667	8.76667
	1.15656	126.198	5.20363		2.31368	37.275	10.9077		2.286	0.7667	73.0667	8.6
	1.17158	125.674	4.56504		2.34373	35.6194	14.166		2.31569	1.1	73.0667	7.76667
	1.1866	124.616	4.6004		2.37378	34.284	15.2317		2.34537	1.1	74.0667	8.56667
	1.20162	121.19	4.95974		2.40383	33.2319	14.4082		2.37506	1	77.5333	8.2
	1.21664	115.51	5.16693		2.43388	32.5785	12.7673		2.40475	0.5	75.2667	8.26667
	1.23166	113.792	5.37797		2.46392	31.9079	11.7773		2.43444	1.6	70.6667	8.73333
	1.24668	114.986	6.02773		2.49397	31.0867	11.2872		2.46413	1.1333	71.8667	8.5
	1.2617	114.564	6.01934		2.52402	30.5069	10.021		2.49381	0.7667	74	8.36667
	1.27672	112.395	5.36535		2.55407	29.311	9.1792		2.5235	0.7667	70.1333	7.83333
	1.29174	117.675	4.81633		2.58411	29.6381	8.59396		2.55319	1.7	77.8667	8.13333
	1.30676	121.703	3.85364		2.61416	29.4601	7.91631		2.58288	1.9333	72.5333	8.06667
	1.32178	126.341	3.52052		2.64421	29.6113	7.24723		2.61257	1.0333	72.6	7.96667
	1.3368	127.216	3.12346		2.67426	29.9637	6.90123		2.64226	1.5667	72.9333	8
	1.35182	126.705	2.24119		2.70431	28.6851	6.97992		2.67194	0.5	72.8667	8.33333
	1.36684	126.078	2.02913		2.73435	29.4232	5.92859		2.70163	0.8667	74.7333	7.3
	1.38186	122.424	2.89375		2.7644	29.163	5.84081		2.73132	1.1667	70.6667	8.3
	1.39688	116.347	3.57637		2.79445	29.3821	5.53696		2.76101	2.5333	77.8	8.43333
	1.4119	112.07	3.49052		2.8245	29.7385	6.30321		2.7907	1.7333	71.4	8.36667
	1.42692	110.973	3.89557		2.85455	29.9906	6.0522		2.82039	0.5333	74.6	8.5
	1.44194	109.609	3.55273		2.88459	30.6536	6.77032		2.85007	1.7	76.2667	8.23333
	1.45696	109.475	2.86111		2.91464	30.8646	8.21077		2.87976	1.7333	69.7333	8.73333
	1.47198	113.288	3.08249		2.94469	31.7701	8.39912		2.90945	1.1333	65.8667	8.3
	1.48701	116.663	4.12551		2.97474	31.6113	8.66837		2.93914	0.4	71.6	8.4
	1.50203	118.841	5.72857		3.00478	31.5113	8.03795		2.96883	1.0333	74	8.4
	1.51705	118.548	8.33202		3.03483	31.4369	6.35308		2.99852	1.5667	76	8.26667
	1.53207	113.982	10.1429		3.06488	30.5803	5.55986		3.0282	0.9	66.8	7.96667
	1.54709	114.339	10.899		3.09493	30.8823	5.57587		3.05789	1.8667	80	8.16667
	1.56211	110.976	11.5451		3.12498	30.3852	5.02254		3.08758	1.3	75.5333	8.13333
	1.57713	106.712	10.8436		3.15502	30.0378	4.9005		3.11727	1.1	76.5333	8.2
	1.59215	103.276	8.82536		3.18507	29.7332	5.62423		3.14696	1.4333	67.4	7.73333
	1.60717	105.585	6.81931		3.21512	29.8119	6.40173		3.17665	1.1667	72.3333	8.06667
	1.62219	109.99	5.32739		3.24517	29.6499	6.63241		3.20633	0.4333	79.8667	8.3
	1.63721	113.327	4.06814		3.27522	28.9568	6.9664		3.23602	0.6667	78.5333	8.3
	1.65223	113.64	2.81289		3.30526	28.0047	7.65434		3.26571	2.9667	71.2667	7.8
	1.66725	114.364	3.19995		3.33531	27.626	8.73319		3.2954	5.8667	60.1333	7.9
	1.68227	116.05	3.57447		3.36536	27.6791	8.79953		3.32509	1.8	65.1333	7.96667
	1.69729	113.997	3.46825		3.39541	26.3167	9.22365		3.35477	2.3667	67.6667	7.8
	1.71231	111.506	4.90075		3.42545	25.0705	11.3503		3.38446	2.4667	74.6	8.3
	1.72733	114.428	6.69019		3.4555	25.526	11.7571		3.41415	1.4	74.2	8.06667
	1.74235	114.422	7.76376		3.48555	25.4585	10.8743		3.44384	2.1333	73.6	7.73333
	1.75737	115.296	7.59325		3.5156	25.4287	11.7049		3.47353	2.5	76.8	7.8
	1.77239	115.075	6.67621		3.54565	25.7476	13.1102		3.50322	4.0333	77.8	8.06667
	1.78741	117.473	6.09343		3.57569	24.7384	14.208		3.5329	4.1	74.9333	8.1
	1.80243	118.461	5.63162		3.60574	23.1605	12.4606		3.56259	3.4667	74.6	7.53333
	1.81745	118.525	5.80788		3.63579	21.9584	14.7523		3.59228	3.3	66.1333	7
	1.83247	117.804	5.57714		3.66584	20.4464	13.933		3.62197	3	73	7.06667
	1.84749	117.884	4.03484		3.69588	19.725	17.5882		3.65166	5.9667	76.1333	7.46667
	1.86251	119.463	3.50252		3.72593	19.2397	21.9585		3.68135	4.3	73.5333	7.66667
	1.87753	117.711	3.51669		3.75598	18.305	29.6702		3.71103	3.2	65.4667	7.03333
	1.89255	116.417	3.25109		3.78603	18.3348	40.0544		3.74072	3.8	65.0667	7.7
	1.90757	117.999	2.69512		3.81608	18.7992	45.7733		3.77041	5.1667	68.2	7.23333
	1.92259	119.116	2.17781		3.84612	17.8551	50.5673		3.8001	8.8	75.1333	6.96667
	1.93761	118.033	2.84843		3.87617	17.015	53.4373		3.82979	5.6	69.2	7.16667
	1.95263	117.002	2.94216		3.90622	16.5513	54.7761		3.85948	7.7	65.6667	6.83333
	1.96765	117.197	3.38624		3.93627	15.0232	53.4627		3.88916	15.6	65.6	6.6
	1.98267	113.792	3.94883		3.96632	14.2465	47.3094		3.91885	9.7	72.2	6.16667
	1.99769	112.833	4.64258		3.99636	12.6042	41.02		3.94854	9.8667	62.2	6.56667
	2.01271	113.19	4.3806		4.02641	10.051	30.872		3.97823	19.6333	62.7333	6.06667
	2.02773	114.686	4.19884		4.05646	7.87142	24.6203		4.00792	25.6333	71.2667	5.43333
	2.04275	115.609	4.54543		4.08651	6.95538	19.6662		4.0376	34.0333	67.2	5.73333
	2.05777	116.188	4.0002		4.11655	5.85509	17.4113		4.06729	40.4333	70.9333	5.56667
	2.0728	116.351	2.57535		4.1466	5.03175	16.0675		4.09698	49.9667	65.6667	5.06667
	2.08782	120.161	1.86633		4.17665	4.33368	11.6533		4.12667	50.7	63.4	4.76667
	2.10284	120.278	1.4985		4.2067	3.16906	9.44417		4.15636	51.2	65.2	3.73333
	2.11786	119.14	1.6787		4.23675	2.91825	7.0026		4.18605	51.5333	52.6	3.46667
	2.13288	118.447	1.98582		4.26679	3.33214	5.83619		4.21573	48.8667	45.7333	3.53333
	2.1479	117.526	3.19904		4.29684	3.29607	4.8799		4.24542	48.2667	46.9333	3
	2.16292	118.031	3.83699		4.32689	3.19782	2.83598		4.27511	37.8333	47.9333	2.7
	2.17794	119.996	5.04635		4.35694	2.65526	2.04306		4.3048	31.8667	41.6	1.96667
	2.19296	117.63	5.82081		4.38699	2.05623	1.24119		4.33449	25.3333	31.8667	1.63333
	2.20798	117.843	5.16782		4.41703	1.43072	0.30286		4.36418	13.4667	22.6667	1.26667
	2.223	118.787	4.63667		4.44708	1.32309	1.9141		4.39386	9.9333	19.4667	0.9
	2.23802	121.384	5.25262		4.47713	1.12598	2.52566		4.42355	4	15.6667	0.73333
	2.25304	123.434	5.82		4.50718	0.71912	2.76807		4.45324	1.0333	10.1333	0.5
	2.26806	124.465	6.05274		4.53722	0.79987	2.46522		4.48293	0.8	8.8	0.53333
	2.28308	125.03	6.07625		4.56727	0.86601	2.35523		4.51262	0.4333	8.1333	0.16667
	2.2981	123.579	6.11993		4.59732	1.02223	2.18293		4.54231	0.0667	6.2667	0.16667
	2.31312	121.7	5.11794		4.62737	1.26853	1.9483		4.57199	0.0333	6.9333	0.16667
	2.32814	119.765	4.70195		4.65742	1.6049	1.65136		4.60168	0	6.7333	0.13333
	2.34316	119.234	5.03263		4.68746	2.03134	1.2921		4.63137	0	4.6667	0.03333
	2.35818	114.811	4.68494		4.71751	2.54786	0.87052		4.66106	0	5.4667	0
	2.3732	106.119	5.33722						4.69075	0	4.4667	0
	2.38822	105.266	6.18594						4.72044	0	5.0667	0.03333
	2.40324	104.376	7.34647						4.75012	0	4.9333	0.06667
	2.41826	103.508	7.57031						4.77981	0	5.4	0.1
	2.43328	102.989	6.89801						4.8095	0	6.825	0
	2.4483	104.927	5.69931						4.83919	0	5.282	0.0409
	2.46332	108.526	3.63019						4.86888	0	8.045	0.1839
	2.47834	108.249	2.35806						4.89856	0	4.061	0.0028
	2.49336	109.444	2.24174						4.92825	0	4.453	0
	2.50838	107.447	1.82893						4.95794	0	6.167	0
	2.5234	106.247	1.50386						4.98763	0	5.618	0
	2.53842	109.912	0.95322						5.01732	0	5.413	0
	2.55344	113.707	1.09784						5.04701	0	4	0
	2.56846	118.737	1.43252						5.07669	0	4	0
	2.58348	120.457	2.71244
	2.5985	121.696	4.41683
	2.61352	122.132	5.47155
	2.62854	123.687	6.28403
	2.64356	121.691	7.30799
	2.65859	117.663	7.16994
	2.67361	114.118	6.81145
	2.68863	108.76	5.78267
	2.70365	109.829	4.72118
	2.71867	116.266	3.97703
	2.73369	118.472	3.70963
	2.74871	120.121	3.16576
	2.76373	123.776	1.86885
	2.77875	126.228	0.851
	2.79377	127.109	1.24444
	2.80879	126.084	1.53231
	2.82381	121.37	2.71944
	2.83883	117.967	3.37338
	2.85385	115.206	3.00185
	2.86887	114.467	4.01821
	2.88389	114.445	5.83094
	2.89891	113.883	6.62755
	2.91393	113.909	6.25105
	2.92895	116.36	5.70676
	2.94397	119.834	5.60819
	2.95899	120.473	5.72743
	2.97401	118.865	5.67824
	2.98903	114.771	4.18264
	3.00405	110.942	3.48735
	3.01907	109.191	4.37712
	3.03409	108.525	4.91614
	3.04911	110.308	4.70987
	3.06413	111.575	3.92062
	3.07915	115.487	5.28164
	3.09417	119.125	5.16893
	3.10919	124.77	5.85251
	3.12421	128.331	6.01881
	3.13923	130.916	4.74535
	3.15425	130.413	8.04551
	3.16927	127.25	11.666
	3.18429	121.851	13.8342
	3.19931	117.65	14.5348
	3.21433	115.577	14.2921
	3.22935	113.745	14.0365
	3.24437	112.604	10.4946
	3.2594	114.149	7.12473
	3.27442	114.525	3.93226
	3.28944	117.865	0.67811
	3.30446	117.776	1.3527
	3.31948	121.196	1.93424
	3.3345	126.244	2.62614
	3.34952	127.585	4.60787
	3.36454	125.445	6.39662
	3.37956	128.032	8.87389
	3.39458	129.284	10.7474
	3.4096	127.462	11.7874
	3.42462	124.724	11.8485
	3.43964	124.661	11.0268
	3.45466	121.906	10.4618
	3.46968	116.262	7.79147
	3.4847	109.928	6.01701
	3.49972	108.574	7.21127
	3.51474	109.84	8.52303
	3.52976	108.189	13.3687
	3.54478	106.512	16.5662
	3.5598	108.956	19.0751
	3.57482	109.937	19.5461
	3.58984	109.37	21.1202
	3.60486	108.289	21.742
	3.61988	109.772	19.7442
	3.6349	108.717	19.4175
	3.64992	104.057	21.1367
	3.66494	99.0473	23.0918
	3.67996	93.1362	27.0328
	3.69498	88.8808	28.2175
	3.71	83.5869	28.4823
	3.72502	78.4064	30.5157
	3.74004	75.4711	32.8234
	3.75506	72.9604	36.9235
	3.77008	68.1822	39.3335
	3.7851	65.0023	42.314
	3.80012	63.382	42.721
	3.81514	59.5627	44.748
	3.83016	55.8254	45.2958
	3.84519	51.7333	44.9185
	3.86021	45.5167	46.1701
	3.87523	40.296	48.1378
	3.89025	36.2321	52.9759
	3.90527	32.0328	55.6634
	3.92029	28.4937	54.051
	3.93531	25.0458	50.5266
	3.95033	20.8224	44.8631
	3.96535	18.6686	40.0834
	3.98037	15.5187	31.7726
	3.99539	12.6556	23.9087
	4.01041	12.5152	17.2362
	4.02543	11.6322	11.3067
	4.04045	10.1507	10.137
	4.05547	8.95057	5.65104
	4.07049	9.13973	3.10764
	4.08551	8.3138	2.32679
	4.10053	7.62616	2.84883
	4.11555	6.9398	2.97477
	4.13057	5.76318	1.62519
	4.14559	4.71592	1.37742
	4.16061	3.67925	1.57248
	4.17563	3.72496	2.41993
	4.19065	4.37131	2.57012
	4.20567	4.3399	2.32389
	4.22069	4.57334	1.91446
	4.23571	4.49276	2.21173
	4.25073	4.31722	1.97439
	4.26575	3.98473	0.54811
	4.28077	3.51497	0.49699
	4.29579	2.94632	2.34936
	4.31081	2.67297	3.63221
	4.32583	2.35744	4.14082
	4.34085	2.1065	4.08272
	4.35587	1.90566	3.46954
	4.37089	1.59128	2.64517
	4.38591	1.15267	2.00737
	4.40093	1.02761	0.80295
	4.41595	1.0735	-0.71397
	4.43097	1.34665	-0.44875
	4.446	1.48114	-0.24238
	4.46102	1.66427	-0.24089
	4.47604	1.73348	0.27208
	4.49106	1.78395	0.51499
	4.50608	1.8157	0.81828
	4.5211	1.82871	1.18194
	4.53612	1.82299	1.60598
	4.55114	1.79854	2.09039

## Sheet: Figure 4c
		Subs-3 Catalysis_Figure 4c
		Time	No Dz (average)	Stdv	Dz in solution (average)	Stdv	Dz in PC (avg)	Stdv
		0	1	0	1	0	1	0
		20.002	1.00273	0.13062	0.98644	0.01142	1.00187	0.00377
		40.005	1.00365	0.19451	0.98983	0.00857	1.00375	0.00357
		60.021	1.00456	0.23921	0.99322	0.01142	1.00375	0.00377
		80.046	1.00547	0.25734	0.99522	0.01928	1.00562	0.00258
		100.046	1.0073	0.272	0.99252	0.00865	1.00562	0.00566
		120.046	0.99864	0.02917	1.4251	0.21852	2.7958	0.01569
		140.046	1.00591	0.02573	1.59211	0.20409	3.08929	0.01636
		160.046	1.02455	0.03249	1.69789	0.19688	3.21929	0.01343
		180.046	1.03318	0.02605	1.76158	0.19626	3.36	0.03571
		200.046	1.03565	0.00241	1.81368	0.19255	3.44143	0.04881
		220.046	1.0363	0.00388	1.85737	0.21419	3.52929	0.06693
		240.046	1.04978	0.00417	1.91105	0.2109	3.56857	0.07741
		260.046	1.05478	0.00778	1.95789	0.1742	3.62286	0.08842
		280.046	1.07522	0.00696	2	0.18389	3.625	0.09163
		300.046	1.1	0.01821	2.03895	0.18657	3.62429	0.09245
		320.046	1.11174	0.02092	2.08895	0.18801	3.62857	0.09403
		340.046	1.12152	0.0142	2.13105	0.19626	3.63	0.09405
		360.046	1.13435	0.00567	2.16632	0.20162	3.63071	0.09441
		380.046	1.14652	0.00555	2.20789	0.19502	3.63571	0.09812
		400.046	1.15435	0.0029	2.24842	0.20182	3.63143	0.09842
		420.046	1.15891	0.00287	2.29053	0.20636	3.62214	0.09383
		440.046	1.16457	0.00787	2.33263	0.20203	3.61571	0.09506
		460.046	1.17196	0.01178	2.36947	0.20904	3.62357	0.09621
		480.046	1.18152	0.01675	2.41211	0.20389	3.61357	0.09479
		500.046	1.19391	0.01699	2.44105	0.20822	3.62071	0.09724
		520.046	1.20239	0.01686	2.47737	0.20595	3.61429	0.0948
		540.046	1.20587	0.02312	2.50105	0.20162	3.62643	0.09719
		560.046	1.1987	0.02779	2.53789	0.20863	3.61143	0.09406
		580.046	1.2013	0.03331	2.56158	0.20822	3.62143	0.09347
		600.046	1.21217	0.03776	2.57579	0.20739	3.605	0.09234
		620.046	1.2087	0.03817	2.59895	0.20059	3.61643	0.09471
		640.046	1.21783	0.04222	2.61368	0.20677	3.63	0.09534
		660.046	1.2263	0.03881	2.63474	0.19543	3.62143	0.09406
		680.046	1.22348	0.04449	2.65368	0.2109	3.63571	0.09682
		700.046	1.23022	0.04791	2.66947	0.21069	3.62929	0.09592
		720.046	1.22913	0.05182	2.67579	0.20615	3.62929	0.09486
		740.046	1.23196	0.04832	2.69368	0.20224	3.63	0.09511
		760.046	1.2287	0.05362	2.70789	0.19997	3.63071	0.09594
		780.046	1.23717	0.05227	2.72105	0.21667	3.63214	0.09537
		800.046	1.24	0.056	2.72526	0.1944	3.63929	0.09687
		820.046	1.24543	0.05734	2.73105	0.19296	3.63286	0.09644
		840.046	1.24087	0.05784	2.74316	0.1975	3.63357	0.09609
		860.046	1.24739	0.05786	2.75474	0.19523	3.63786	0.09685
		880.046	1.25109	0.05825	2.76	0.19255	3.64071	0.09759
		900.046	1.24543	0.05297	2.76316	0.19646	3.63571	0.09659
		920.046	1.24109	0.06041	2.76526	0.19626	3.64786	0.09932
		940.046	1.24652	0.05766	2.76895	0.19482	3.64714	0.0979
		960.046	1.24783	0.06437	2.77105	0.19605	3.63286	0.09844
		980.046	1.24152	0.06883	2.77842	0.18739	3.64286	0.09856
		1000.05	1.24348	0.06213	2.77421	0.19482	3.635	0.09988
		1020.05	1.24087	0.06711	2.76684	0.19337	3.64786	0.10003
		1040.05	1.24196	0.0673	2.76684	0.19152	3.66	0.10194
		1060.05	1.2463	0.05958	2.78053	0.19378	3.64571	0.09989
		1080.05	1.23478	0.07182	2.76947	0.18925	3.65357	0.10022
		1100.05	1.23957	0.07199	2.76474	0.19007	3.65071	0.1003
		1120.05	1.23717	0.07177	2.77526	0.18739	3.64929	0.10075
		1140.05	1.22848	0.07342	2.76684	0.19255	3.65	0.10088
		1160.05	1.23152	0.07726	2.77158	0.18348	3.64857	0.09992
		1180.05	1.23543	0.07136	2.77842	0.18203	3.64571	0.0993
		1200.05	1.22848	0.0726	2.77263	0.18616	3.64786	0.10203
		1220.05	1.23565	0.07039	2.77316	0.17606	3.645	0.10118
		1240.05	1.2287	0.07299	2.78	0.17997	3.64286	0.10127
		1260.05	1.22696	0.07463	2.78	0.17482	3.64357	0.10187
		1280.05	1.23326	0.0684	2.78053	0.17606	3.64286	0.10245
		1300.05	1.22804	0.06609	2.78	0.17667	3.64071	0.10101
		1320.05	1.22304	0.07112	2.77211	0.17461	3.63857	0.10145
		1340.05	1.22848	0.06701	2.78579	0.17008	3.64	0.10123
		1360.05	1.21891	0.07391	2.78053	0.17853	3.63429	0.10034
		1380.05	1.22913	0.06886	2.77579	0.1676	3.63643	0.1006
		1400.05	1.23174	0.06061	2.77895	0.16905	3.63286	0.1008
		1420.05	1.22891	0.06084	2.78105	0.17028	3.64143	0.10172
		1440.05	1.2287	0.06017	2.77579	0.17358	3.63571	0.10118
		1460.05	1.21957	0.06663	2.78474	0.17049	3.63	0.10194
		1480.05	1.22043	0.06506	2.77895	0.16719	3.63	0.09947
		1500.05	1.22	0.06564	2.79105	0.16616	3.63571	0.10189
		1520.05	1.21739	0.06066	2.79105	0.16286	3.625	0.10153
		1540.05	1.20478	0.06631	2.78158	0.16286	3.63143	0.10184
		1560.05	1.21413	0.06297	2.79158	0.16987	3.63	0.10123
		1580.05	1.21174	0.06125	2.78789	0.15894	3.62357	0.10128
		1600.05	1.20652	0.06399	2.78579	0.15771	3.62643	0.1019
		1620.05	1.21043	0.06313	2.78526	0.15998	3.62286	0.10256
		1640.05	1.19848	0.06613	2.78895	0.15956	3.62571	0.10213
		1660.05	1.21174	0.05893	2.77947	0.1573	3.615	0.10212
		1680.05	1.20739	0.05587	2.78947	0.15132	3.62143	0.10172
		1700.05	1.19913	0.05448	2.77684	0.15565	3.62429	0.10376
		1720.05	1.20717	0.05684	2.78947	0.1573	3.61	0.10171
		1740.05	1.20217	0.05656	2.78421	0.16101	3.61571	0.10354
		1760.05	1.20326	0.05647	2.77526	0.16101	3.61714	0.10332
		1780.05	1.20652	0.05362	2.78737	0.15709	3.60929	0.10252
		1800.05	1.19783	0.05486	2.77	0.15255	3.60286	0.10315
		1820.05	1.19609	0.05636	2.77684	0.15688	3.60357	0.10198
		1840.05	1.19478	0.05347	2.77421	0.15338	3.59643	0.10213
		1860.05	1.18783	0.05866	2.77	0.1573	3.59571	0.10201
		1880.05	1.19609	0.05377	2.76947	0.15049	3.605	0.10247
		1900.05	1.18826	0.04853	2.77263	0.1575	3.59357	0.10328
		1920.05	1.18565	0.05119	2.76842	0.16327	3.59929	0.10288
		1940.05	1.19674	0.04608	2.76632	0.15441	3.59571	0.10319
		1960.05	1.19174	0.04416	2.77632	0.14987	3.58857	0.10263
		1980.05	1.18239	0.04723	2.77368	0.15317	3.58429	0.10293
		2000.05	1.18348	0.04932	2.76895	0.14699	3.57786	0.10074
		2020.05	1.18826	0.0443	2.76684	0.14946	3.575	0.1033
		2040.05	1.18674	0.04361	2.76316	0.1507	3.58857	0.10393
		2060.05	1.17891	0.04341	2.77	0.15008	3.57714	0.10285

## Sheet: Fig 4i-l_Line Seg
	Figure 4i_Line-1_segment analysis					Figure 4j_Line-2_segment analysis					Figure 4k_Line-3_segment analysis					Figure 4l_Line-4_segment analysis
	0	1.6667	0	0		0	3.33333	0	0		0	20.0231	0	0		0	22.7304	0	0		Atto488-channel
	0.05858	2.1348	0	0		0.05858	2.76812	0	0		0.05637	19.5603	0	0		0.05637	22.816	0	0		Atto565-channel
	0.11716	2.4075	0	0		0.11716	2.67156	0	0		0.11273	22.6846	0	0		0.11273	22.6492	0	0		Cy5-channel
	0.17574	2.545	0	0		0.17574	2.59252	0	0		0.1691	17.8914	0	0		0.1691	23.0575	0	0
	0.23432	1.9877	0	0.44429		0.23432	2.39278	0	0		0.22547	16.7991	0	0		0.22547	23.2107	0	0
	0.29291	1.8036	0	0.38942		0.29291	3.41067	0.129	0		0.28184	16.585	0	0		0.28184	22.9245	0	0
	0.35149	2.6484	0	0		0.35149	2.75666	0	0		0.3382	16.4266	0	0		0.3382	22.0604	1.5	0
	0.41007	2.7318	0	0		0.41007	2.11628	1.274	0		0.39457	17.7037	0	0		0.39457	23.0766	16.25	0
	0.46865	2.3716	0	0		0.46865	1.89519	3.947	0		0.45094	16.0036	0	0.804		0.45094	23.196	61.833	0.0417
	0.52723	3.3909	0	0		0.52723	2.0037	11.931	0.44996		0.50731	16.9559	0	4.357		0.50731	24.2557	111.083	5.5417
	0.58581	4.6151	0	0		0.58581	2.60537	26.091	1.90181		0.56367	18.4198	0	13.667		0.56367	24.8083	140.25	19.2083
	0.64439	3.6722	0	0		0.64439	3.72548	50.071	2.40805		0.62004	20.6646	0	42.713		0.62004	26.0185	141.333	19.8333
	0.70297	5.6927	0	0		0.70297	3.50777	80.696	6.62309		0.67641	23.9845	0	57.303		0.67641	24.8133	121.167	14.7917
	0.76155	13.0466	0.26693	0		0.76155	5.61116	100.888	6.9995		0.73277	29.7406	0	125.81		0.73277	23.7212	95.75	20.7083
	0.82013	25.22	0.12264	0.69258		0.82013	4.13952	141.067	5.41401		0.78914	29.4381	0	135.172		0.78914	22.4925	65.25	13.25
	0.87872	46.781	5.03887	0.20851		0.87872	5.80047	127.477	6.90761		0.84551	32.4233	0	121.173		0.84551	23.3888	39.5	11.5
	0.9373	69.8484	2.73088	0		0.9373	4.95914	109.45	8.11843		0.90188	25.5419	0	133.657		0.90188	23.5433	32.417	7.1667
	0.99588	79.6454	0.29731	0		0.99588	3.89594	107.655	7.13103		0.95824	24.6485	0	124.471		0.95824	23.4739	26.25	2.7917
	1.05446	85.2469	0	0		1.05446	3.82556	92.541	5.05554		1.01461	23.4745	0	119.204		1.01461	22.9743	14.583	5.625
	1.11304	73.1995	1.86232	0.01768		1.11304	4.06707	74.529	5.67784		1.07098	22.4354	0	107.72		1.07098	22.6748	12.917	7.625
	1.17162	55.9172	3.88477	0.28776		1.17162	3.85334	61.37	4.43503		1.12734	19.0124	0	103.983		1.12734	23.5045	10.583	2.625
	1.2302	28.6543	0	0		1.2302	4.62803	49.316	3.98398		1.18371	16.4132	0	76.277		1.18371	23.2916	6.917	3.5417
	1.28878	23.8172	0	0		1.28878	3.44416	51.532	2.95775		1.24008	19.6695	0	66.907		1.24008	22.3263	5	6.625
	1.34736	19.9345	0	0		1.34736	2.77395	54.918	1.96479		1.29645	20.2459	0	60.35		1.29645	22.3373	2.5	4.75
	1.40594	20.4403	0.01097	0.00549		1.40594	2.93427	28.812	1.60742		1.35281	19.4305	0	70.267		1.35281	23.8178	2.833	0.8333
	1.46453	17.8241	0	0		1.46453	2.83264	40.302	1.3169		1.40918	17.2218	0	65.095		1.40918	23.5522	0.667	3.375
	1.52311	15.789	0	0.688		1.52311	1.72234	43.134	1.13886		1.46555	16.698	0	63.958		1.46555	23.0091	0.167	5.2083
	1.58169	16.6667	0	0.66667		1.58169	1.6946	19.646	2.48487		1.52192	17.7525	0	57.049		1.52192	22.7402	1.5	4.9167
	1.64027	14.2913	0	0.10364		1.64027	2.36891	13.878	1.89744		1.57828	16.2192	0	58.18		1.57828	23.5444	2.917	2.4167
	1.69885	13.5064	0	0		1.69885	4.2119	15.712	1.94272		1.63465	16.044	0	64.359		1.63465	22.7291	2.75	4.375
	1.75743	14.1225	0	0		1.75743	3.0892	14.539	1.58104		1.69102	16.1088	0	69.597		1.69102	23.2351	0.833	2.75
	1.81601	13.8158	0	0		1.81601	1.94601	11.953	1.59998		1.74738	15.9327	0	66.584		1.74738	21.8086	2	3.9167
	1.87459	11.1614	0	0		1.87459	2.67136	15.45	1.46221		1.80375	17.2521	0	59.566		1.80375	22.6812	1.333	2.5833
	1.93317	13.5254	0	0		1.93317	2.92379	13.364	0.81507		1.86012	16.7336	0	63.753		1.86012	23.8661	2.333	1.1667
	1.99175	13.8607	0	0		1.99175	2.49679	14.453	1.72386		1.91649	17.7695	0	59.948		1.91649	22.6689	1.417	1.3333
	2.05034	14.129	0	0		2.05034	3.24402	10.93	1.44366		1.97285	16.2123	0	60.956		1.97285	22.2262	1.833	3.7917
	2.10892	9.2716	0	0		2.10892	1.9184	14.079	1.04444		2.02922	16.1149	0	58.649		2.02922	22.9412	2.25	3.7083
	2.1675	11.7526	0	0		2.1675	2.88701	12.74	1.04523		2.08559	15.5784	0	68.876		2.08559	22.1925	0.667	0.3333
	2.22608	13.886	0	0		2.22608	3.50883	12.549	0.66891		2.14196	15.2165	0	74.212		2.14196	23.1278	8.5	0.5
	2.28466	11.048	0	0		2.28466	3.24104	13.188	2.73205		2.19832	16.8078	0	63.234		2.19832	23.1057	4.833	2.6667
	2.34324	11.0755	0	0		2.34324	2.98003	11.682	1.09998		2.25469	17.7718	0	63.027		2.25469	23.5257	2.75	1.3333
	2.40182	13.0898	0	0		2.40182	2.67134	9.295	1.09864		2.31106	17.5597	0	60.962		2.31106	23.0924	3.167	2.4583
	2.4604	11.4266	0	0		2.4604	2.49686	7.254	1.81432		2.36742	15.8005	0	53.641		2.36742	22.4494	1.5	1.0833
	2.51898	9.515	0	0		2.51898	2.31698	10.096	1.7927		2.42379	15.7623	0	67.023		2.42379	23.4417	4.833	3.7917
	2.57756	13.4334	0	0		2.57756	2.07254	12.113	1.62607		2.48016	15.9635	0	66.673		2.48016	23.004	6.583	6.6667
	2.63615	13.0617	0	0		2.63615	2.43108	25.385	1.70675		2.53653	16.9581	0	91.939		2.53653	22.7324	9.667	3.4167
	2.69473	12.8088	0	0		2.69473	2.98882	20.876	1.89685		2.59289	16.3268	0	73.35		2.59289	22.468	11.833	2.6667
	2.75331	11.2081	0	0		2.75331	3.74117	26.354	2.53933		2.64926	15.9296	0	75.765		2.64926	22.4732	15	2.4167
	2.81189	10.9122	0	0		2.81189	3.84752	35.739	2.6832		2.70563	16.8824	0	73.564		2.70563	23.2768	23.583	7.5417
	2.87047	10.3379	0	0		2.87047	2.54331	31.953	1.82077		2.76199	16.5569	0	64.704		2.76199	22.5029	31.583	3.2917
	2.92905	14.5464	0	0		2.92905	3.65483	40.733	3.75322		2.81836	16.9492	0	74.827		2.81836	22.4708	34.417	2.9583
	2.98763	15.1696	0	0		2.98763	4.96796	37.62	3.48205		2.87473	17.2126	0	82.137		2.87473	22.4522	51.167	9.375
	3.04621	14.1279	0	0		3.04621	2.7029	50.718	3.16108		2.9311	17.2793	0	86.889		2.9311	24.0687	74.667	14.7083
	3.10479	13.7449	0	0		3.10479	2.06862	62.517	2.16143		2.98746	16.6746	0	72.831		2.98746	23.8861	98.167	15.5
	3.16337	14.9259	0	0		3.16337	3.13992	99.689	3.77187		3.04383	16.4866	0	76.909		3.04383	24.0108	133.25	22.4583
	3.22196	14.0736	0	0		3.22196	3.01969	100.394	6.98175		3.1002	17.3594	0	67.354		3.1002	25.1862	154.583	27.4583
	3.28054	21.1208	0	0		3.28054	5.69014	127.387	8.33366		3.15657	18.2941	0	69.606		3.15657	24.4144	149.667	26.125
	3.33912	16.7805	0	0.06859		3.33912	7.05267	130.874	7.32494		3.21293	16.7861	0	68.164		3.21293	24.1457	146.75	17.9583
	3.3977	17.0617	0	0.64624		3.3977	5.66693	116.069	6.47034		3.2693	17.2447	0	78.326		3.2693	23.807	102.25	13.4167
	3.45628	23.228	0	0.02317		3.45628	4.91579	89.341	7.37383		3.32567	17.8855	0	77.875		3.32567	23.4724	53.333	2.625
	3.51486	27.5588	0.30178	0		3.51486	3.77987	82.379	4.85935		3.38203	17.2948	0	64.907		3.38203	22.6102	16.417	0.0417
	3.57344	37.574	0.32861	0		3.57344	2.80515	65.155	2.2011		3.4384	17.4673	0	73.373		3.4384	22.9186	1.833	0
	3.63202	48.6774	0.44566	0		3.63202	4.71269	30.812	0.81412		3.49477	17.4402	0.2336	72.881		3.49477	22.6652	0.083	0
	3.6906	69.4444	2.55967	0.30864		3.6906	4.13174	18.169	0		3.55114	18.6315	0.3176	78.901		3.55114	23.6653	0	0
	3.74919	85.3036	1.99309	0.47752		3.74919	2.68591	20.537	0.00893		3.6075	18.5795	0	82.148		3.6075	22.6614	0	0
	3.80777	79.2568	0.1827	0.55068		3.80777	3.30366	2.16	0.16986		3.66387	19.6298	0	85.349		3.66387	23.6343	0	0
	3.86635	55.417	2.67764	0.58299		3.86635	2.44601	0.098	0.06348		3.72024	20.6907	0.0336	102.535		3.72024	24.3549	0	0
	3.92493	27.6085	9.12747	0		3.92493	2.6299	0	0		3.77661	21.6403	0.5193	123.217
	3.98351	19.9536	3.6592	0		3.98351	2.63995	0	0		3.83297	20.7647	0.3491	109.512
	4.04209	16.1143	0.02378	0		4.04209	2.64359	0	0		3.88934	23.3689	2.6502	128.157
	4.10067	12.0399	0	0		4.10067	2.55174	0	0		3.94571	27.3771	8.1344	119.702
	4.15925	7.3811	0	0		4.15925	2.66667	0	0		4.00207	29.4489	4.382	133.655
	4.21783	7.0494	0	0							4.05844	24.7119	11.1914	126.636
	4.27641	6.2091	0	0							4.11481	24.1452	7.3277	90.021
	4.335	6.1433	0	0							4.17118	21.7729	3.2099	59.931
	4.39358	3.4216	0	0							4.22754	17.9218	2.7802	23.554
	4.45216	2.4818	0	0							4.28391	16.6357	0	9.032
	4.51074	3.1851	0	0							4.34028	16.252	0	2.614
	4.56932	4.2058	0	0							4.39665	15.9411	0	0.131
	4.6279	2.4578	0	0							4.45301	15.8409	0	0
	4.68648	2.0635	0	0							4.50938	15.6002	0	0
	4.74506	4	0	0							4.56575	16.0089	0	0
											4.62211	15.3936	0	0
											4.67848	12.496	0	0
											4.73485	15.8099	0	0
											4.79122	10.1185	0	0
											4.84758	15.8559	0	0
											4.90395	11.3999	0	0
											4.96032	13.4206	0	0

## Sheet: Fig 5d, e
										Figure 5d
	Figure 5e									% PL	PC (free)	PC(tissue)	Total count	%PC(free)/PC(total)	%PC(tissue)/PC(total)	Average	Stdv
	0.25	0.5	0.75	1						0	100	0	100			0
	8	12	111	181						25	114	54	168	67.8571	32.1429	34.2293	2.08647
	10	20	81	160						25	121	69	190	63.6842	36.3158
	8	14	98	126						50	74	156	230	32.1739	67.8261	68.9726	7.13043
	12	13	165	130						50	49	176	225	21.7778	78.2222
	5	14	41	98						50	59	140	230	25.6522	60.8696
	6	20	56	105						75	79	401	480	16.4583	83.5417	82.1458	1.39583
	8	18	58	95						75	77	323	400	19.25	80.75
	12	14	48							100	0	100	100			100	0
	5	11
	6	12
	4	14
	4	16						This is an image showing how non-aggregated PCs were counted from a single frame. ~600 PCs (different frames) were counted for each palindromic density data set.
	4	12							(for 75% palindromic density)
	6	6
	6	5
	6	18
	13	13
	5	17
	2	12
	2	9
	4	5
	2	6
	5	12
	3	15
	5	11
	8	10
	5	17
	3	5
	8	18
	2	19
	2	14
	3	15
	2	17
	3	13
	6	11
	5
	4
	5
	6
	4
	5
	2
	9
	3
	7
	8
	2
	5
	4
	5
	6
	5
	4
	4
	6
	2
	3
	5
	10
	8
	9
	11
	27
	8
Sum	375

## Sheet: 2f-g, 4d-e, FCS_gating
		Name	Statistic	#Cells	Gated cells [%]
		Fig 2 all the PCs_AS_MH_ExpC302 Beads1to20 Reaction 3_concat_1.fcs		344149
		Fig 2f_AS_MH_ExpC302 Beads1to20 Reaction 3_concat_1.fcs/protocells	97.5	335627	97.5237
		Fig 2g_AS_MH_ExpC302 Beads1to20 Reaction 3_concat_1.fcs/protocells/protocells_fl	98.7	331398	98.74
		Fig 4 all the PC_AS_MH ExpC309 Sample8_concat_1.fcs		1126164
		Fig 4d_AS_MH ExpC309 Sample8_concat_1.fcs/protocells	99.6	1121968	99.6274
		Fig 4e_AS_MH ExpC309 Sample8_concat_1.fcs/protocells/protocells_fl	99.9	1120404	99.8606
